# Supplementary material for: Across-environment seed protein stability and genetic architecture of seed components in soybean
Source: Sci Rep. 2024 Jul 16;14:16452. doi: 10.1038/s41598-024-67035-4 (PMC11252131; doi:10.1038/s41598-024-67035-4)
Supplement: Supplementary file 1 — Supplementary Table 1. [file 41598_2024_67035_MOESM1_ESM.xlsx]

## Sheet: Supplementary Table 1
Genotype	Shukla's Variance	Seed Protein	Seed Oil	Isoleucine	Leucine	Lysine	Methionine	Phenylalanine	Threonine	Tryptophan	Valine
FC33243	17.16	41.61	20.6	1.92	3.19	2.74	0.64	2.02	1.52	0.48	1.87
PI548546	12.27	41.07	21.27	1.82	3.03	2.6	0.61	1.92	1.5	0.43	1.82
PI606749	12.01	41.81	21.25	1.9	3.14	2.68	0.62	2.02	1.55	0.44	1.91
PI221973	10.8	42.26	21.01	1.89	3.15	2.69	0.62	2.01	1.55	0.43	1.92
PI408337	10.72	40.92	21.19	1.86	3.11	2.65	0.61	2	1.52	0.45	1.9
PI408339	10.55	40.8	21.1	1.85	3.07	2.62	0.62	1.97	1.5	0.44	1.9
PI559370	9.97	42.76	21.33	2	3.32	2.86	0.65	2.14	1.61	0.46	2.04
PI181559	9.88	43.19	18.89	1.98	3.33	2.81	0.64	2.14	1.61	0.44	2.05
PI417070	9.24	44.21	18.49	2.08	3.44	3.04	0.77	2.17	1.66	0.47	1.87
PI574483	8.85	44.63	19.96	2.03	3.39	2.87	0.66	2.2	1.66	0.45	2.09
PI398711	8.58	46.73	17.69	2.14	3.63	3.06	0.71	2.32	1.74	0.47	2.25
PI398552	8.37	44.87	17.9	2.07	3.49	2.95	0.67	2.27	1.71	0.45	2.15
PI595363	8.26	41.61	20.61	1.92	3.22	2.74	0.64	2.08	1.57	0.43	1.97
PI416903	8.21	43.96	18.87	2.02	3.39	2.84	0.64	2.17	1.63	0.44	2.1
PI606748	8.17	43.45	20.88	1.98	3.33	2.81	0.65	2.13	1.62	0.44	2.03
PI339987	8.1	44.02	20.09	2.03	3.39	2.89	0.65	2.19	1.65	0.45	2.1
PI592946	8.03	44.19	20.38	2.04	3.42	2.91	0.66	2.22	1.65	0.47	2.1
PI574477	7.99	42.89	19.58	1.98	3.29	2.87	0.74	2	1.56	0.5	1.85
PI417278	7.71	45.1	17.9	2.08	3.5	2.92	0.65	2.27	1.67	0.44	2.15
PI181547	7.68	41.51	19.72	1.9	3.2	2.71	0.63	2.03	1.55	0.43	1.96
PI587766	7.39	44.03	19.45	2	3.4	2.88	0.66	2.21	1.64	0.45	2.09
PI506503	7.18	45.44	16.81	2.09	3.54	2.98	0.66	2.32	1.7	0.44	2.2
PI578329B	7.15	41.91	19.51	1.92	3.22	2.73	0.63	2.07	1.57	0.44	2.01
PI228064	6.94	44.12	19.31	2.02	3.38	2.87	0.66	2.17	1.64	0.44	2.08
PI594420	6.82	44.01	18.66	2.04	3.43	2.89	0.66	2.22	1.68	0.45	2.13
PI592980	6.72	44.49	19.64	2.02	3.42	2.87	0.67	2.19	1.67	0.44	2.09
PI408006	6.71	45.33	19.67	2.08	3.49	2.95	0.68	2.26	1.68	0.46	2.15
PI572239	6.44	39.31	21.56	1.84	3.06	2.6	0.6	1.96	1.5	0.44	1.88
PI603454	6.28	42.21	21.36	1.98	3.31	2.8	0.64	2.15	1.62	0.44	2
PI407949	6.22	43.72	19.11	2.09	3.5	2.92	0.6	2.32	1.68	0.47	2.16
PI506704	6.19	44.36	18.79	2.04	3.44	2.9	0.67	2.21	1.69	0.44	2.11
PI548453	6.14	43.8	18.62	2	3.38	2.86	0.66	2.18	1.65	0.46	2.08
PI238932	6.13	43.08	18.79	1.98	3.32	2.87	0.69	2.06	1.56	0.52	1.93
PI417293	5.95	43.73	18.79	2	3.37	2.86	0.65	2.16	1.63	0.45	2.08
PI594398B	5.82	42.73	20.12	1.97	3.28	2.8	0.65	2.11	1.59	0.45	2.01
PI507105	5.64	42.91	18.69	1.95	3.3	2.78	0.64	2.11	1.59	0.45	2.03
PI559371	5.59	41.5	20.17	1.94	3.23	2.73	0.61	2.12	1.58	0.45	2
PI424394	5.48	43.5	18.16	2.08	3.54	2.95	0.67	2.26	1.69	0.45	2.15
PI408013	5.46	45.31	19.17	2.08	3.48	2.97	0.69	2.24	1.68	0.47	2.16
PI507230	5.43	44.87	18.66	2.05	3.44	2.91	0.66	2.22	1.67	0.44	2.11
PI603665	5.37	45.91	18.29	2.14	3.59	3.01	0.65	2.33	1.73	0.45	2.22
PI604100	5.34	42.74	21.53	1.95	3.24	2.78	0.64	2.09	1.58	0.44	1.96
PI172902	5.33	44.2	18.97	2.04	3.43	2.92	0.66	2.21	1.66	0.44	2.1
PI548514	5.33	44.15	20.83	2.04	3.41	2.88	0.66	2.2	1.67	0.44	2.06
PI567527	5.31	43.02	20.2	1.96	3.26	2.75	0.62	2.12	1.6	0.44	1.99
PI594417	5.3	43.37	18.78	1.98	3.31	2.8	0.63	2.13	1.62	0.44	2.07
PI399045	5.26	41.74	20.51	1.88	3.15	2.69	0.63	2.02	1.55	0.44	1.93
PI398209	5.18	43.72	17.58	2.12	3.62	3.03	0.71	2.3	1.73	0.47	2.24
PI416861	5.03	42.97	18.52	1.94	3.27	2.76	0.62	2.11	1.6	0.43	2.01
PI424535B	5.03	44.82	19.55	2.05	3.44	2.93	0.66	2.24	1.69	0.44	2.1
PI507030	5	41.77	20.52	1.93	3.21	2.75	0.64	2.07	1.58	0.44	1.93
PI230976	4.88	45.47	16.77	2.08	3.57	3	0.68	2.28	1.72	0.42	2.18
PI424578	4.86	42.41	18.94	1.93	3.25	2.76	0.65	2.09	1.58	0.46	2.02
PI398345	4.85	44.61	18.78	2.03	3.42	2.89	0.65	2.21	1.66	0.45	2.1
PI507037	4.81	41.83	20.06	1.92	3.22	2.73	0.61	2.07	1.58	0.44	1.98
PI507138	4.78	42.22	18.8	1.91	3.24	2.74	0.64	2.06	1.61	0.43	1.95
PI398629	4.74	43.85	19.64	2.04	3.44	2.9	0.67	2.2	1.66	0.46	2.1
PI416927	4.7	43.69	19.14	1.98	3.34	2.8	0.65	2.13	1.63	0.42	2.02
PI398661	4.69	44.88	19.18	2.03	3.43	2.87	0.68	2.18	1.64	0.45	2.09
PI398398	4.67	42.69	20.02	1.98	3.3	2.83	0.66	2.11	1.61	0.45	2.03
PI417283	4.67	46.15	18.61	2.12	3.54	2.97	0.67	2.29	1.7	0.45	2.18
PI548532	4.66	42.24	21.13	1.96	3.28	2.77	0.63	2.12	1.61	0.45	2
PI578495	4.66	44.85	20.51	2.03	3.41	2.87	0.65	2.22	1.67	0.43	2.05
PI229339	4.64	43.71	18.73	2	3.35	2.86	0.66	2.15	1.64	0.44	2.07
PI548602	4.62	39.34	21.63	1.85	3.06	2.62	0.61	1.96	1.5	0.44	1.86
PI605793	4.6	44.96	18.39	2.07	3.49	2.94	0.66	2.26	1.69	0.45	2.17
PI398274	4.59	42.71	20.08	1.95	3.25	2.79	0.65	2.09	1.59	0.45	1.98
PI419043	4.54	44.46	18.58	2.04	3.41	2.91	0.65	2.21	1.64	0.44	2.1
PI540555	4.39	43.69	21.56	2.02	3.37	2.84	0.64	2.19	1.64	0.43	2.05
PI506689	4.37	46.26	18.21	2.12	3.6	2.99	0.66	2.33	1.74	0.44	2.2
PI507299	4.35	42.95	19.81	1.97	3.3	2.78	0.63	2.11	1.59	0.44	2.03
PI398251	4.35	46.19	18.9	2.1	3.54	2.99	0.69	2.27	1.7	0.47	2.17
FC31709	4.33	45.76	18.42	2.11	3.59	2.99	0.67	2.3	1.72	0.45	2.19
PI408266	4.32	45.61	18.26	2.07	3.51	2.94	0.69	2.25	1.7	0.44	2.15
PI548487	4.31	43.38	18.55	1.97	3.32	2.82	0.64	2.15	1.63	0.44	2.03
PI181546	4.25	43	18.81	1.98	3.34	2.82	0.64	2.16	1.63	0.43	2.04
PI603397	4.23	44.46	18.72	2.05	3.46	2.9	0.66	2.23	1.67	0.44	2.1
PI398571	4.2	44.45	19.05	2.03	3.4	2.9	0.67	2.18	1.64	0.46	2.1
PI507470	4.19	42.45	20.08	1.95	3.26	2.79	0.64	2.1	1.59	0.44	2.01
PI548613	4.19	39.88	21.15	1.87	3.08	2.63	0.61	1.99	1.52	0.44	1.9
PI458097	4.18	43.87	19.02	2.01	3.39	2.87	0.66	2.2	1.63	0.46	2.08
PI424577	4.18	45.39	18.47	2.08	3.5	2.95	0.66	2.25	1.67	0.45	2.16
PI398394	4.16	43.3	20.65	1.96	3.28	2.81	0.67	2.09	1.6	0.46	2.03
PI398889	4.12	43.32	20.46	1.99	3.32	2.84	0.66	2.13	1.62	0.46	2.05
PI417469	4.09	43.96	17.81	1.99	3.36	2.8	0.65	2.15	1.63	0.45	2.08
PI399061	4.09	45.74	17.58	2.08	3.53	2.99	0.69	2.26	1.71	0.45	2.18
PI398433	4.08	44.43	19.24	2.05	3.45	2.92	0.66	2.23	1.67	0.46	2.14
PI590931	4.08	42.45	21.39	1.98	3.3	2.81	0.64	2.15	1.62	0.46	2.02
PI506736	4.07	41.61	19.39	1.87	3.17	2.7	0.63	2.02	1.56	0.44	1.94
PI603161	4.04	44.2	18.26	2.05	3.47	2.91	0.65	2.24	1.67	0.44	2.13
PI508268	4.02	42.88	20.1	1.99	3.35	2.85	0.66	2.15	1.63	0.44	2.04
PI614808	3.92	43.08	21.88	1.98	3.29	2.82	0.65	2.11	1.6	0.45	2
PI603154	3.91	43.41	19.96	1.99	3.33	2.84	0.65	2.14	1.63	0.44	2.02
PI340032	3.87	44.9	18.46	2.06	3.49	2.95	0.68	2.24	1.68	0.46	2.14
PI583366	3.86	44.2	20.01	2.02	3.38	2.89	0.65	2.2	1.67	0.44	2.06
PI432359	3.86	43.65	20.89	2.02	3.39	2.83	0.64	2.17	1.62	0.45	2.06
PI613195	3.84	40.64	19.86	1.88	3.16	2.68	0.61	2.04	1.56	0.43	1.94
PI398982	3.8	43.22	19.89	1.98	3.33	2.83	0.66	2.14	1.62	0.45	2.05
PI538401A	3.8	42.74	21.23	1.95	3.24	2.77	0.65	2.08	1.58	0.47	2.02
PI417254	3.79	44.4	18.59	2.01	3.38	2.9	0.68	2.17	1.64	0.48	2.11
PI559931	3.79	43.38	20.73	2.01	3.35	2.85	0.66	2.18	1.64	0.44	2.04
PI398388	3.72	43.57	20.33	1.99	3.32	2.83	0.66	2.12	1.6	0.45	2.06
PI548456	3.65	42.21	19.48	1.94	3.27	2.76	0.64	2.09	1.59	0.44	1.99
PI408079A	3.59	46.68	18.93	2.09	3.53	3.02	0.7	2.25	1.7	0.46	2.15
PI507360	3.56	44.19	17.58	2.01	3.4	2.89	0.66	2.19	1.67	0.43	2.09
PI593654	3.55	42.23	21.82	1.97	3.24	2.77	0.63	2.12	1.6	0.45	1.98
PI507302	3.55	44.95	18.15	2.06	3.5	2.94	0.65	2.26	1.69	0.46	2.14
PI416838	3.55	42.66	20.05	1.97	3.31	2.79	0.65	2.12	1.61	0.45	2.03
PI416907	3.54	42.91	19.63	1.94	3.25	2.78	0.64	2.11	1.6	0.43	2.01
PI423898	3.52	43.02	18.78	1.91	3.23	2.75	0.64	2.06	1.58	0.45	1.99
PI507338	3.5	45.56	17	2.07	3.51	2.95	0.67	2.25	1.71	0.45	2.16
PI507423	3.5	43.93	19.11	2.01	3.37	2.85	0.64	2.2	1.65	0.44	2.07
PI158751	3.49	45.03	19.31	2.05	3.45	2.92	0.68	2.22	1.66	0.45	2.11
PI212716	3.41	42.18	20.62	1.93	3.24	2.77	0.64	2.08	1.6	0.43	1.98
PI407797	3.38	42.94	20	1.98	3.32	2.81	0.65	2.14	1.61	0.45	2.05
PI398396	3.37	43.65	19.43	2.01	3.36	2.86	0.66	2.16	1.63	0.47	2.07
PI398994	3.36	44.46	19.77	2.05	3.42	2.9	0.67	2.2	1.66	0.46	2.12
PI398918	3.36	45.72	18.65	2.08	3.5	2.95	0.67	2.27	1.69	0.46	2.17
PI187156	3.32	43.21	18.33	1.97	3.3	2.81	0.63	2.15	1.62	0.44	2.04
PI342002	3.31	44.64	19.48	2.05	3.44	2.91	0.67	2.23	1.67	0.45	2.13
PI548978	3.29	44.74	19.21	2.07	3.48	2.94	0.66	2.24	1.69	0.45	2.13
PI340039	3.29	42.79	20.81	1.98	3.31	2.82	0.65	2.12	1.63	0.43	2.01
PI200505	3.29	43.64	18.28	2.03	3.43	2.91	0.66	2.2	1.67	0.45	2.12
PI507209	3.23	43.17	19.81	2.01	3.36	2.83	0.63	2.18	1.63	0.44	2.06
PI603733	3.21	46.72	17.74	2.15	3.65	3.08	0.69	2.36	1.76	0.46	2.25
PI417065	3.21	44.86	17.72	2.03	3.43	2.91	0.68	2.19	1.64	0.47	2.09
PI398953	3.21	44.86	19.63	2.05	3.42	2.91	0.67	2.18	1.64	0.47	2.11
PI398483	3.16	43.15	20.55	2.01	3.36	2.84	0.65	2.16	1.62	0.46	2.07
PI458128	3.16	43.81	19.61	2.1	3.52	2.94	0.65	2.29	1.67	0.49	2.18
PI408024	3.15	44.47	19.34	2.05	3.45	2.92	0.66	2.24	1.69	0.47	2.15
PI548627	3.12	44.61	20.21	2.04	3.41	2.88	0.66	2.21	1.66	0.43	2.08
PI603907	3.12	44.12	19.08	2.04	3.44	2.91	0.67	2.2	1.66	0.47	2.11
PI200446	3.11	42.56	19.42	1.95	3.25	2.76	0.65	2.08	1.59	0.46	2.01
PI96257	3.1	44.08	19.57	2.06	3.45	2.88	0.65	2.24	1.65	0.46	2.12
PI438280	3.1	45.5	18.76	2.08	3.52	2.96	0.67	2.27	1.71	0.42	2.14
PI548655	3.1	41.51	20.17	1.89	3.18	2.71	0.61	2.06	1.57	0.42	1.93
PI87968	3.09	46.44	17.13	2.11	3.58	3.02	0.66	2.32	1.75	0.44	2.24
PI342003	3.05	43.24	18.69	1.98	3.34	2.81	0.64	2.15	1.61	0.43	2.03
PI578329A	3.05	42.01	19.76	1.93	3.26	2.76	0.62	2.12	1.61	0.43	2.01
PI518673	3.03	43.86	20.59	2.02	3.38	2.85	0.64	2.2	1.65	0.45	2.07
PI340050	3.02	43.76	17.71	2.02	3.42	2.9	0.66	2.21	1.72	0.46	2.11
PI407835	3.02	43.97	18.76	2.02	3.4	2.9	0.67	2.2	1.66	0.46	2.1
PI594020	3.02	44.49	19.93	2.06	3.44	2.91	0.67	2.22	1.66	0.45	2.11
PI398421	2.99	43.95	18.6	2.04	3.44	2.9	0.64	2.22	1.66	0.44	2.12
PI304217	2.96	43.95	19.2	2.03	3.39	2.89	0.67	2.18	1.61	0.45	2.1
PI417302	2.91	45.62	18.94	2.09	3.51	2.98	0.66	2.27	1.7	0.44	2.14
PI586981	2.91	42.9	21.02	1.98	3.29	2.79	0.64	2.13	1.62	0.45	2.04
PI417394	2.89	42.53	20.15	1.99	3.32	2.84	0.67	2.13	1.63	0.47	2.04
PI157451	2.88	44.06	19.05	2.04	3.42	2.89	0.67	2.21	1.65	0.45	2.11
PI423907	2.87	43.57	18.72	2.01	3.37	2.82	0.63	2.18	1.62	0.44	2.07
PI398189	2.86	45.63	18.68	2.09	3.51	2.97	0.68	2.27	1.68	0.46	2.18
PI507518	2.85	43.46	19.27	1.97	3.33	2.83	0.66	2.13	1.61	0.46	2.05
PI398548	2.85	44.64	19.01	2.05	3.46	2.91	0.67	2.21	1.65	0.45	2.13
PI594779	2.81	44.98	18.98	2.03	3.41	2.88	0.64	2.22	1.64	0.46	2.11
PI507013	2.81	43.49	18.73	1.99	3.37	2.85	0.65	2.17	1.66	0.45	2.08
PI560206	2.81	43.25	22.18	2.01	3.35	2.81	0.64	2.16	1.62	0.46	2.02
PI417330	2.8	43.52	20.13	1.98	3.34	2.83	0.65	2.14	1.63	0.45	2.04
PI200534	2.79	44.6	18.08	2.04	3.45	2.92	0.66	2.2	1.69	0.42	2.1
PI423741	2.78	44.79	19.57	2.05	3.46	2.91	0.65	2.23	1.68	0.46	2.11
PI398834	2.78	44.32	19.01	2.02	3.41	2.89	0.67	2.18	1.64	0.45	2.11
PI507394	2.76	42.89	18.86	2.02	3.39	2.84	0.64	2.2	1.65	0.44	2.09
PI458099	2.76	44.28	18.66	2.05	3.47	2.93	0.67	2.24	1.69	0.46	2.14
PI518664	2.75	40.72	21.52	1.91	3.17	2.71	0.61	2.06	1.56	0.45	1.97
PI543856	2.75	43.08	20.93	1.98	3.29	2.81	0.66	2.11	1.6	0.46	2.02
PI408317	2.75	44.72	19.24	2.03	3.43	2.92	0.67	2.22	1.66	0.46	2.12
PI423826A	2.74	43.26	20.52	2	3.34	2.86	0.67	2.16	1.63	0.47	2.09
PI381683	2.73	46.35	18.09	2.14	3.58	3.04	0.67	2.34	1.76	0.45	2.22
PI594422	2.72	43.06	18.69	1.97	3.3	2.78	0.64	2.12	1.6	0.44	2.04
PI398339	2.71	44.27	18.69	2.02	3.42	2.89	0.67	2.2	1.66	0.45	2.12
PI597470	2.7	44.68	18.03	2.06	3.46	2.93	0.66	2.25	1.7	0.44	2.15
PI543795	2.7	42.81	19.7	1.93	3.27	2.77	0.61	2.13	1.61	0.42	1.99
PI407944	2.69	45.09	17.38	2.11	3.57	2.97	0.66	2.29	1.7	0.47	2.21
PI398745	2.67	45.17	18.63	2.06	3.49	2.97	0.67	2.23	1.68	0.47	2.16
PI548517	2.67	43.9	20.98	2.08	3.46	2.92	0.65	2.24	1.68	0.45	2.1
PI407941A	2.67	44.03	18.57	2.08	3.48	2.91	0.65	2.25	1.64	0.46	2.17
PI603610A	2.64	43.95	18.64	2.01	3.38	2.86	0.66	2.21	1.65	0.43	2.08
PI548633	2.64	41.04	21.76	1.92	3.18	2.73	0.64	2.05	1.56	0.45	1.94
PI506478	2.62	42.97	19.67	2	3.35	2.84	0.65	2.17	1.63	0.45	2.07
PI398573	2.62	43.33	19.98	1.96	3.29	2.81	0.66	2.09	1.59	0.46	2.04
PI398515	2.61	44.66	17.45	2.04	3.48	2.91	0.66	2.22	1.69	0.43	2.12
PI398453	2.54	45.01	18.5	2.05	3.46	2.92	0.68	2.21	1.66	0.45	2.14
PI548547	2.53	43.7	20.8	2.05	3.43	2.9	0.65	2.22	1.65	0.45	2.08
PI486335	2.51	45.95	17.88	2.08	3.55	2.98	0.66	2.29	1.71	0.43	2.18
PI483084	2.45	42.93	20.71	1.99	3.32	2.81	0.66	2.13	1.6	0.46	2.03
PI399027	2.44	42.91	20.03	1.98	3.29	2.8	0.63	2.15	1.59	0.44	2.03
PI398284	2.42	44.87	18.73	2.06	3.49	2.95	0.68	2.25	1.69	0.46	2.17
PI423863B	2.42	45.35	18.64	2.06	3.46	2.92	0.67	2.22	1.67	0.46	2.15
PI407975B	2.41	44.09	20.01	2.03	3.39	2.89	0.65	2.2	1.66	0.46	2.09
PI507006	2.39	43.57	19.37	2.01	3.38	2.84	0.64	2.17	1.64	0.44	2.08
PI398344	2.39	44	18.89	2.01	3.39	2.88	0.67	2.17	1.64	0.44	2.07
PI578334	2.38	41.66	20.44	1.94	3.26	2.75	0.61	2.1	1.61	0.43	1.99
PI312222	2.35	43.72	19.8	2	3.35	2.86	0.66	2.16	1.65	0.45	2.05
PI424411	2.35	43.39	19.17	2.01	3.39	2.85	0.66	2.18	1.65	0.46	2.08
PI398517	2.35	44.32	19.38	2.06	3.44	2.92	0.67	2.2	1.65	0.44	2.11
PI536636	2.33	41.66	20.65	1.95	3.24	2.76	0.62	2.1	1.6	0.45	2
PI423728A	2.32	44.31	18.87	2.09	3.51	2.97	0.67	2.26	1.68	0.45	2.17
PI398285	2.32	43.22	19.54	2.01	3.37	2.86	0.67	2.15	1.63	0.46	2.09
PI157430	2.31	44.22	19.74	2.06	3.45	2.92	0.66	2.23	1.67	0.44	2.11
PI587866	2.3	44.72	18.58	2.05	3.46	2.91	0.66	2.24	1.68	0.45	2.13
PI601982	2.29	45.15	19.12	2.05	3.45	2.9	0.65	2.25	1.68	0.43	2.1
PI603155	2.29	44.49	18.45	2.04	3.42	2.94	0.69	2.19	1.66	0.46	2.12
PI548538	2.28	42.72	21.37	2.01	3.37	2.84	0.62	2.19	1.63	0.45	2.05
PI398192	2.28	44.47	18.37	2.03	3.44	2.91	0.66	2.2	1.67	0.44	2.12
PI398951	2.26	45.28	18.19	2.06	3.49	2.94	0.67	2.25	1.68	0.45	2.15
PI408131A	2.25	44.66	19.13	2.03	3.41	2.88	0.68	2.18	1.61	0.48	2.14
PI548549	2.24	42.84	21.67	1.98	3.31	2.78	0.63	2.14	1.61	0.45	2
PI399018	2.24	43.8	20.44	1.99	3.32	2.82	0.64	2.15	1.62	0.46	2.06
PI398541	2.24	46.57	18.68	2.12	3.58	3.02	0.68	2.32	1.73	0.45	2.2
PI399003	2.21	45.23	18.68	2.06	3.46	2.93	0.68	2.22	1.66	0.47	2.15
PI398386	2.2	42.19	19.89	1.91	3.2	2.73	0.63	2.07	1.59	0.44	1.97
PI407946-1	2.2	43.67	18.17	1.99	3.37	2.83	0.65	2.16	1.64	0.44	2.08
PI507003	2.16	40.79	20.16	1.89	3.19	2.7	0.63	2.05	1.57	0.44	1.94
PI592951	2.15	44.51	20.09	2.04	3.43	2.9	0.65	2.21	1.64	0.45	2.11
PI424213	2.14	43.52	19.09	2.01	3.38	2.86	0.64	2.18	1.64	0.46	2.1
PI603702A	2.13	43.58	18.76	2.01	3.4	2.87	0.64	2.19	1.65	0.41	2.06
PI398502	2.13	44.44	18.87	2.06	3.47	2.95	0.67	2.24	1.67	0.46	2.16
PI398579	2.12	43.28	19.48	1.98	3.33	2.83	0.66	2.14	1.62	0.45	2.05
PI423888	2.12	43.37	19.69	1.99	3.34	2.83	0.66	2.13	1.63	0.46	2.06
PI506888	2.12	41.85	20.28	1.92	3.23	2.73	0.62	2.09	1.6	0.43	1.99
PI340028	2.11	45.48	18.44	2.07	3.51	2.96	0.68	2.26	1.69	0.45	2.17
PI595765	2.1	41.65	21.22	1.98	3.31	2.79	0.62	2.16	1.61	0.44	2.02
PI70467	2.09	42.56	21.64	1.97	3.29	2.79	0.63	2.13	1.61	0.44	1.98
PI597480A	2.08	43.01	20.81	1.99	3.31	2.81	0.65	2.13	1.63	0.46	2.02
PI594022	2.06	43.31	20.14	2.01	3.37	2.87	0.66	2.18	1.64	0.45	2.06
PI424268	2.06	44.32	18.63	2.03	3.42	2.88	0.65	2.19	1.65	0.45	2.11
PI594610	2.04	45.44	17.69	2.06	3.5	2.94	0.65	2.27	1.68	0.43	2.13
PI458252	2.03	45.63	19.06	2.12	3.54	2.99	0.68	2.29	1.67	0.48	2.22
PI603409	2.02	42.37	21.34	1.97	3.27	2.79	0.64	2.12	1.61	0.44	2
PI157488	2.02	45.55	18.68	2.1	3.52	2.97	0.67	2.29	1.71	0.44	2.17
PI506578	2.01	45.04	18.3	2.04	3.45	2.91	0.67	2.22	1.67	0.43	2.12
PI398513	2	44.41	17.91	2.04	3.45	2.92	0.65	2.21	1.65	0.44	2.13
PI548990	1.99	45.08	19.49	2.08	3.5	2.96	0.66	2.27	1.72	0.44	2.14
PI340044	1.99	45.66	18.31	2.08	3.5	2.97	0.69	2.26	1.69	0.46	2.16
PI587896	1.99	41.85	19.61	1.9	3.19	2.71	0.61	2.07	1.58	0.42	1.97
PI398267	1.97	43	20.17	2	3.34	2.86	0.66	2.14	1.62	0.46	2.08
PI398928	1.96	42.57	19.72	1.96	3.29	2.78	0.64	2.1	1.59	0.44	2.01
PI407883	1.96	45.66	19.61	2.08	3.51	2.94	0.68	2.24	1.67	0.43	2.13
PI424351	1.95	44.32	20.47	2.05	3.41	2.91	0.66	2.2	1.63	0.47	2.1
PI398382	1.95	42.71	20.32	2	3.33	2.85	0.67	2.13	1.61	0.46	2.05
PI570668	1.91	44.81	18.83	2.06	3.46	2.9	0.66	2.24	1.68	0.45	2.12
PI423978	1.91	43.63	20	2	3.38	2.84	0.64	2.2	1.65	0.44	2.07
PI507364	1.9	43.82	20.11	2.02	3.38	2.85	0.64	2.18	1.63	0.44	2.07
PI201421	1.89	45.16	19.56	2.07	3.5	2.98	0.67	2.28	1.71	0.46	2.14
PI548401	1.89	41.69	21.48	1.94	3.21	2.75	0.63	2.09	1.58	0.46	1.96
PI594609	1.88	42.89	19.29	1.96	3.31	2.78	0.63	2.15	1.63	0.42	2.05
PI594922	1.88	40.76	21.48	1.9	3.17	2.69	0.62	2.05	1.57	0.43	1.93
PI506695	1.86	43.72	19.17	2.01	3.37	2.84	0.63	2.19	1.66	0.43	2.05
PI576857	1.86	42.99	20.08	1.98	3.31	2.81	0.64	2.14	1.63	0.45	2.04
PI506576	1.86	44.33	19.25	1.99	3.35	2.84	0.65	2.16	1.64	0.45	2.08
PI157432	1.85	43.31	17.73	1.98	3.32	2.83	0.64	2.16	1.63	0.44	2.06
PI518296	1.85	42.37	20.82	1.96	3.27	2.78	0.63	2.13	1.63	0.44	1.97
PI399038	1.85	44.83	19.19	2.05	3.45	2.92	0.66	2.24	1.67	0.47	2.13
PI506910	1.83	43.28	18.72	1.98	3.34	2.82	0.64	2.15	1.62	0.43	2.05
PI597469	1.83	45.83	18.13	2.1	3.54	2.99	0.68	2.3	1.72	0.45	2.19
PI398581	1.81	45.54	18.41	2.09	3.51	2.99	0.68	2.26	1.7	0.46	2.17
PI340003	1.79	43.8	19.45	2.02	3.39	2.89	0.68	2.18	1.65	0.46	2.1
PI84949	1.79	43.82	18.74	2.02	3.39	2.88	0.65	2.21	1.66	0.45	2.1
PI564261	1.78	42.07	19.16	1.87	3.15	2.68	0.61	2.01	1.55	0.44	1.96
PI340008	1.78	45.09	18.38	2.05	3.47	2.95	0.69	2.22	1.67	0.47	2.15
PI561702	1.78	44.68	20.34	2.06	3.46	2.93	0.67	2.24	1.69	0.45	2.1
PI398978	1.78	45.44	18.66	2.11	3.53	2.98	0.67	2.28	1.68	0.47	2.21
PI360839	1.76	44.3	19.81	2.03	3.41	2.89	0.66	2.22	1.65	0.46	2.1
PI423983	1.76	42.91	19.7	1.97	3.33	2.81	0.66	2.12	1.62	0.46	2.03
PI534646	1.75	43.61	20.69	2.02	3.38	2.84	0.65	2.17	1.64	0.44	2.04
PI507142	1.75	44.06	19.38	2.02	3.4	2.88	0.65	2.18	1.66	0.43	2.07
PI594431	1.75	43.15	18.89	1.97	3.33	2.8	0.63	2.15	1.61	0.45	2.06
PI587995	1.74	43.9	17.28	1.99	3.39	2.87	0.66	2.17	1.64	0.44	2.11
PI398968	1.74	44.41	18.84	2.05	3.47	2.95	0.67	2.24	1.69	0.46	2.15
PI424350	1.73	43.83	20.3	2.02	3.37	2.88	0.66	2.18	1.64	0.47	2.09
PI423926	1.73	40.9	20	1.9	3.19	2.71	0.61	2.05	1.56	0.44	1.97
FC31933	1.73	44.83	19.49	2.04	3.43	2.91	0.64	2.22	1.67	0.43	2.1
PI507049	1.71	42.29	18.69	1.9	3.24	2.72	0.62	2.08	1.59	0.42	1.99
PI399028	1.71	45.38	19.07	2.08	3.48	2.94	0.66	2.26	1.67	0.45	2.15
PI95969	1.71	43.72	19.37	2.01	3.39	2.88	0.67	2.16	1.65	0.47	2.1
PI96035	1.71	46.43	17.59	2.12	3.58	3.02	0.68	2.31	1.73	0.45	2.21
PI398857	1.7	43.44	20.77	2.01	3.33	2.84	0.65	2.15	1.61	0.47	2.07
PI615582	1.7	41.75	20.98	1.92	3.23	2.72	0.62	2.08	1.58	0.44	1.97
PI595081	1.69	42.62	20.71	2.01	3.32	2.82	0.65	2.16	1.63	0.46	2.05
PI548984	1.68	45.21	18.16	2.05	3.47	2.94	0.67	2.23	1.71	0.44	2.13
PI507254	1.67	43.54	18.89	1.99	3.34	2.83	0.63	2.19	1.64	0.43	2.06
PI360838	1.67	43.08	19.59	1.97	3.3	2.79	0.64	2.13	1.62	0.43	2.03
PI398554	1.67	44.69	19.08	2.04	3.44	2.91	0.67	2.22	1.66	0.45	2.14
PI398916	1.66	43.19	20.98	1.98	3.3	2.83	0.67	2.11	1.64	0.45	2
PI507478	1.64	43.18	19.49	1.97	3.34	2.8	0.62	2.14	1.61	0.42	2.02
PI355070	1.63	41.96	20.38	1.94	3.24	2.74	0.63	2.09	1.58	0.46	2.01
PI407821A	1.62	47.51	17.72	2.15	3.64	3.07	0.7	2.35	1.76	0.46	2.24
PI507495	1.61	44.83	19.4	2.03	3.4	2.89	0.68	2.16	1.65	0.46	2.1
PI398458	1.6	43.97	18.93	1.99	3.36	2.86	0.66	2.17	1.64	0.46	2.09
PI553050	1.6	40.13	20.5	1.9	3.21	2.72	0.62	2.07	1.57	0.43	1.95
PI398519	1.6	43.69	19.43	2.03	3.4	2.86	0.66	2.19	1.64	0.46	2.1
PI398495	1.59	43.53	18.32	1.97	3.32	2.83	0.66	2.13	1.61	0.47	2.1
PI399044	1.59	41.25	20.96	1.91	3.21	2.71	0.63	2.04	1.55	0.44	1.95
PI614155	1.58	43.2	20.92	1.99	3.31	2.81	0.65	2.13	1.59	0.47	2.05
PI423925	1.57	43.3	18.18	1.97	3.31	2.82	0.69	2.09	1.58	0.47	2.08
PI567521	1.57	45.27	18.97	2.06	3.47	2.97	0.67	2.25	1.67	0.47	2.15
PI506772	1.56	43.79	18.75	2.01	3.38	2.89	0.67	2.18	1.66	0.43	2.1
PI597388	1.53	40.82	21.67	1.9	3.18	2.71	0.61	2.05	1.57	0.44	1.94
PI597486	1.53	46.61	17.71	2.1	3.55	3.02	0.69	2.3	1.71	0.45	2.21
PI398445	1.53	43.77	19.17	2.01	3.4	2.87	0.65	2.17	1.64	0.45	2.11
PI559934	1.53	42.62	20.43	1.97	3.29	2.81	0.65	2.12	1.61	0.43	2.02
PI593653	1.52	42.69	18.67	1.91	3.24	2.73	0.62	2.12	1.63	0.4	1.98
PI398765	1.51	43.97	19.91	2.03	3.39	2.9	0.67	2.19	1.67	0.47	2.1
PI507069	1.51	45.98	18.09	2.09	3.56	3.01	0.67	2.31	1.74	0.45	2.2
PI417203	1.51	43.21	19.37	2.01	3.38	2.82	0.63	2.18	1.65	0.44	2.08
PI423785	1.49	43.96	19.1	2.01	3.39	2.86	0.65	2.18	1.63	0.44	2.08
PI506664	1.49	43.57	18.38	2	3.37	2.84	0.65	2.16	1.65	0.46	2.1
PI399029	1.49	44.67	18.65	2.04	3.43	2.93	0.68	2.19	1.65	0.48	2.12
PI506667	1.49	44.44	19.02	2.07	3.48	2.91	0.65	2.24	1.66	0.44	2.13
PI407884	1.49	44.62	19.07	2.05	3.44	2.92	0.67	2.23	1.66	0.46	2.15
PI506643	1.48	44.46	19.66	2.04	3.42	2.9	0.63	2.23	1.69	0.44	2.07
PI398963	1.48	41.57	21.07	1.9	3.17	2.7	0.63	2.05	1.56	0.45	1.96
PI614732	1.47	40.91	20.75	1.9	3.21	2.71	0.62	2.08	1.58	0.43	1.93
PI398869	1.46	46.66	17.95	2.12	3.59	3.02	0.67	2.31	1.71	0.47	2.24
PI399022	1.45	44.09	19.99	2.04	3.41	2.87	0.65	2.21	1.65	0.46	2.11
PI424614	1.45	46.88	18.13	2.13	3.58	3.03	0.68	2.32	1.72	0.46	2.21
PI87542	1.45	42.7	20.47	1.97	3.29	2.82	0.65	2.12	1.62	0.46	2.02
PI97161	1.44	45.67	19.52	2.11	3.53	2.99	0.68	2.28	1.71	0.45	2.18
PI594651	1.44	44.46	17.96	2.05	3.44	2.95	0.68	2.22	1.67	0.46	2.16
PI597477	1.43	43.74	19.91	2.01	3.36	2.84	0.66	2.16	1.63	0.47	2.07
PI416809	1.42	45.1	17.69	2.04	3.48	2.95	0.67	2.21	1.69	0.42	2.1
PI407994	1.4	44.56	18.49	2.04	3.43	2.92	0.67	2.2	1.66	0.46	2.12
PI430736	1.38	40.79	19.86	1.91	3.2	2.7	0.59	2.09	1.56	0.41	1.95
PI398870	1.38	45.71	17.42	2.07	3.5	2.96	0.67	2.27	1.69	0.45	2.18
PI243526	1.37	44.05	19.23	2.02	3.4	2.86	0.65	2.18	1.65	0.43	2.06
PI548986	1.36	42.94	19.33	1.98	3.32	2.83	0.64	2.14	1.63	0.43	2.04
PI416760	1.36	43.71	17.93	1.97	3.36	2.8	0.63	2.16	1.64	0.44	2.07
PI507413	1.36	42.75	21.47	1.99	3.3	2.79	0.63	2.12	1.59	0.45	2.01
PI340030	1.35	45.08	18.5	2.04	3.45	2.92	0.67	2.22	1.67	0.45	2.12
PI567329	1.33	44.35	18.54	2.04	3.42	2.89	0.65	2.23	1.68	0.44	2.11
PI399026	1.33	42.69	19.5	1.97	3.3	2.83	0.65	2.13	1.62	0.45	2.03
PI594567D	1.33	45.31	19.09	2.06	3.45	2.89	0.64	2.25	1.67	0.44	2.12
PI553052	1.31	41.91	20.62	1.96	3.27	2.78	0.62	2.12	1.6	0.44	2.01
PI507009	1.3	43.43	19.51	2.01	3.36	2.83	0.63	2.2	1.65	0.43	2.04
PI221714	1.3	43.41	19.02	1.99	3.38	2.85	0.64	2.18	1.67	0.42	2.05
PI398387	1.3	45.45	19.04	2.08	3.5	2.95	0.68	2.26	1.7	0.45	2.14
PI90401	1.29	42.52	20.15	1.98	3.28	2.81	0.64	2.15	1.63	0.46	2.03
PI424305	1.29	44.54	20.33	2.04	3.41	2.89	0.66	2.21	1.65	0.46	2.09
PI97081	1.28	43.49	19.05	2.01	3.37	2.86	0.65	2.19	1.64	0.45	2.08
PI548976	1.27	41.53	20.79	1.94	3.24	2.74	0.63	2.08	1.58	0.44	1.97
PI416758	1.26	44.39	18.98	2.04	3.44	2.88	0.66	2.2	1.65	0.47	2.12
PI398586	1.26	43.73	19.62	2.02	3.39	2.86	0.66	2.18	1.64	0.46	2.08
PI398419	1.26	43.71	19.96	2.02	3.36	2.87	0.67	2.17	1.64	0.46	2.08
PI594704	1.25	44.74	17.87	2.05	3.44	2.93	0.66	2.22	1.68	0.45	2.16
PI398894	1.25	45.06	18.91	2.08	3.52	2.97	0.67	2.27	1.69	0.46	2.17
PI417405	1.24	43.86	19.89	2.04	3.42	2.89	0.66	2.22	1.66	0.44	2.1
PI515961	1.24	43.23	20.71	2.01	3.35	2.84	0.65	2.18	1.65	0.44	2.04
PI423863A	1.24	43.43	19.61	2.02	3.39	2.88	0.68	2.17	1.63	0.47	2.07
PI633610	1.21	42.34	19.95	1.96	3.29	2.79	0.62	2.14	1.61	0.43	2.03
PI603417	1.21	43.41	19.33	2	3.35	2.81	0.66	2.15	1.6	0.45	2.06
PI567517	1.21	44.8	19.15	2.04	3.43	2.9	0.66	2.23	1.66	0.47	2.13
PI597483	1.2	41.61	19.86	1.94	3.25	2.74	0.65	2.07	1.56	0.46	2
PI548460	1.2	44.08	18.4	2.02	3.41	2.89	0.64	2.2	1.67	0.45	2.1
PI398611	1.2	45.57	19.14	2.09	3.49	2.99	0.69	2.26	1.72	0.44	2.14
PI507356	1.18	43.95	18.23	1.98	3.36	2.84	0.65	2.17	1.65	0.44	2.06
PI442016	1.18	44.67	19.52	2.05	3.42	2.9	0.67	2.22	1.66	0.45	2.12
PI417475	1.17	43.32	18.81	2	3.36	2.81	0.63	2.16	1.63	0.43	2.06
PI398632	1.17	43.69	19.41	2.01	3.4	2.87	0.66	2.17	1.65	0.45	2.07
PI92743	1.17	45.67	18.3	2.06	3.48	2.95	0.68	2.24	1.69	0.46	2.14
PI340009	1.17	44.28	17.78	2.02	3.43	2.91	0.68	2.21	1.67	0.45	2.12
PI507346	1.16	44.14	17.42	2.02	3.46	2.87	0.65	2.21	1.7	0.42	2.1
PI423728B	1.15	44.34	18.47	2.04	3.43	2.9	0.67	2.2	1.66	0.45	2.11
PI594567C	1.15	44.23	18.77	2.02	3.37	2.86	0.63	2.19	1.65	0.42	2.07
PI181545	1.14	42.31	19.34	1.96	3.29	2.79	0.63	2.14	1.6	0.45	2.03
PI507103	1.14	42.37	18.6	1.93	3.29	2.77	0.64	2.09	1.6	0.45	2.04
PI592756	1.14	43.01	20.02	1.98	3.32	2.8	0.64	2.14	1.62	0.43	2.03
PI416768	1.14	42.74	19.16	1.95	3.28	2.76	0.65	2.11	1.6	0.46	2.02
PI85476	1.14	45.72	17.34	2.07	3.49	2.93	0.65	2.28	1.69	0.44	2.18
PI506708	1.13	44.71	18.9	2.07	3.47	2.94	0.66	2.27	1.7	0.45	2.14
PI548518	1.12	43.05	21.54	2	3.34	2.82	0.64	2.15	1.63	0.44	2.01
PI553038	1.12	42.26	19.79	1.94	3.25	2.77	0.62	2.11	1.6	0.44	2
PI548653	1.11	40.07	21.09	1.88	3.13	2.65	0.61	2.02	1.55	0.44	1.91
PI506500	1.11	43.07	19.89	2	3.34	2.83	0.65	2.15	1.64	0.44	2.03
PI423900	1.1	45.03	17.16	2.06	3.5	2.94	0.66	2.27	1.69	0.43	2.15
PI398370	1.1	44.17	18.72	2.03	3.41	2.9	0.67	2.2	1.66	0.45	2.12
PI398454	1.07	44.14	18.69	2.02	3.41	2.91	0.67	2.19	1.66	0.46	2.11
PI398373	1.07	44.5	19.04	2.04	3.44	2.9	0.67	2.2	1.65	0.46	2.12
PI205384	1.07	44.01	19.18	2.03	3.42	2.89	0.65	2.21	1.66	0.42	2.09
PI507422	1.05	44.39	19.69	2.06	3.44	2.91	0.65	2.25	1.67	0.46	2.1
PI617045	1.04	42.64	19.63	1.95	3.28	2.78	0.64	2.12	1.62	0.43	2.03
PI399009	1.03	43.67	19.64	2.03	3.39	2.88	0.67	2.19	1.65	0.45	2.1
PI408031	1.02	45.11	18.92	2.07	3.48	2.95	0.67	2.25	1.68	0.47	2.16
PI399113	1.02	44.98	18.46	2.08	3.53	2.98	0.69	2.26	1.7	0.47	2.18
PI587563A	0.99	42.68	20.43	1.98	3.33	2.8	0.61	2.16	1.61	0.44	2.01
PI507235	0.99	42.49	19.23	1.99	3.34	2.82	0.65	2.12	1.61	0.45	2.09
PI594702	0.99	44.4	18.9	2.06	3.46	2.89	0.64	2.25	1.65	0.43	2.13
PI594567A	0.98	44.26	18.74	2.04	3.44	2.88	0.65	2.23	1.68	0.42	2.09
PI458214	0.96	44.87	18.86	2.03	3.43	2.93	0.67	2.2	1.66	0.46	2.11
PI65342	0.95	44.55	19.07	2.07	3.47	2.93	0.66	2.25	1.7	0.44	2.13
PI594606	0.95	42.69	18.85	1.99	3.38	2.85	0.64	2.19	1.64	0.43	2.07
PI398381	0.93	43.36	19.27	1.94	3.33	2.81	0.66	2.09	1.61	0.43	1.99
PI398940	0.92	42.55	19.76	1.98	3.32	2.82	0.65	2.12	1.59	0.47	2.05
PI399017	0.92	45.15	19.93	2.08	3.49	2.93	0.66	2.27	1.66	0.47	2.14
PI360848	0.92	43.19	20.67	1.99	3.34	2.82	0.63	2.17	1.6	0.45	2.03
PI424606	0.91	44.95	18.11	2.06	3.48	2.93	0.66	2.25	1.69	0.46	2.17
PI567750	0.9	42.16	19.03	1.97	3.28	2.79	0.64	2.11	1.6	0.45	2.04
PI408078	0.9	43.97	19.06	2.02	3.41	2.87	0.65	2.2	1.65	0.46	2.12
PI587749	0.89	44.3	18.85	2.02	3.44	2.9	0.66	2.21	1.68	0.44	2.09
PI417336	0.88	44.15	18.78	2.03	3.4	2.91	0.68	2.19	1.64	0.46	2.11
PI506916	0.87	43	19.27	1.94	3.27	2.76	0.64	2.09	1.59	0.44	2.01
PI416872	0.87	44.59	18.7	2.03	3.42	2.92	0.68	2.21	1.65	0.48	2.15
PI548658	0.86	43.97	19.84	1.99	3.33	2.83	0.64	2.15	1.62	0.43	2.04
PI398746	0.84	43.44	18.61	1.99	3.34	2.84	0.66	2.14	1.61	0.45	2.08
PI423902	0.84	42.55	20.27	1.95	3.28	2.77	0.65	2.1	1.6	0.46	2.01
PI227555	0.84	42.81	19.8	1.96	3.3	2.82	0.67	2.08	1.6	0.46	1.97
PI464932	0.81	43.92	17.84	2.01	3.37	2.86	0.63	2.2	1.64	0.43	2.09
PI424464	0.78	44.32	19.73	2.06	3.47	2.91	0.65	2.23	1.68	0.42	2.11
PI424161	0.77	45.44	19.22	2.08	3.52	2.95	0.68	2.27	1.7	0.46	2.14
PI507380	0.76	44.7	18.63	2.03	3.44	2.89	0.66	2.24	1.67	0.43	2.13
PI596414	0.76	41.54	20.41	1.94	3.26	2.75	0.63	2.1	1.59	0.44	1.98
PI424176	0.75	44.29	18.7	2.02	3.41	2.89	0.67	2.2	1.66	0.46	2.1
PI592903	0.7	42.27	20.45	1.99	3.33	2.86	0.66	2.14	1.65	0.45	2
PI424397	0.7	43.14	18.9	1.98	3.32	2.85	0.68	2.1	1.6	0.46	2.02
PI597480B	0.69	44.44	19.73	2.04	3.42	2.89	0.67	2.2	1.65	0.46	2.12
PI458293	0.68	44.05	19.14	2.05	3.44	2.92	0.67	2.21	1.65	0.46	2.13
PI603590	0.67	44.68	18.14	2.04	3.45	2.9	0.65	2.23	1.68	0.44	2.13
PI398193	0.67	45.29	18.67	2.1	3.51	2.98	0.67	2.27	1.71	0.44	2.15
PI587614	0.66	43.82	18.83	2.02	3.39	2.86	0.65	2.19	1.67	0.42	2.08
PI598358	0.65	41.19	19.69	1.9	3.21	2.75	0.62	2.08	1.58	0.43	1.98
PI506908	0.64	43.75	18.76	1.99	3.35	2.86	0.65	2.17	1.65	0.44	2.04
PI506675	0.64	44.95	17.99	2.05	3.47	2.92	0.66	2.26	1.68	0.46	2.17
PI424445	0.63	44.57	18.36	2.07	3.49	2.94	0.67	2.23	1.69	0.44	2.16
PI407951	0.62	44.49	18.64	2.05	3.47	2.93	0.67	2.23	1.68	0.47	2.16
PI398962	0.6	44.59	18.82	2.07	3.48	2.94	0.67	2.24	1.67	0.47	2.16
PI602493	0.6	44.38	18.44	2.02	3.4	2.88	0.64	2.2	1.66	0.43	2.09
PI508266	0.58	43.92	19.63	2.03	3.4	2.86	0.64	2.21	1.66	0.43	2.09
PI436565	0.58	43.89	17.7	2.02	3.42	2.88	0.64	2.2	1.67	0.42	2.09
PI553043	0.56	40.59	21.54	1.9	3.18	2.7	0.63	2.06	1.58	0.44	1.93
PI81774	0.5	42.38	19.82	1.96	3.29	2.77	0.65	2.11	1.59	0.46	2.02
PI506926	0.49	43.39	19.01	1.96	3.34	2.81	0.64	2.13	1.63	0.42	2.03
PI423929	0.47	44.17	19.87	2.05	3.44	2.92	0.68	2.2	1.65	0.46	2.13
PI594288	0.47	43.26	19.75	1.97	3.32	2.79	0.63	2.13	1.59	0.44	2.03
PI506773	0.44	42.3	19.35	1.95	3.29	2.79	0.62	2.14	1.63	0.41	2
PI594645	0.44	43.62	19.74	2	3.37	2.84	0.63	2.18	1.64	0.44	2.07
PI398619	0.43	41.74	19.78	1.91	3.22	2.74	0.62	2.1	1.6	0.42	1.98
PI506513	0.43	45.04	18.5	2.07	3.51	2.93	0.65	2.25	1.7	0.45	2.12
PI506589	0.4	44.57	19	2.04	3.45	2.92	0.65	2.23	1.69	0.43	2.11
PI587794	0.39	43.07	19.02	1.99	3.34	2.86	0.65	2.15	1.66	0.43	2.03
PI399024	0.33	44.4	18.83	2.04	3.44	2.93	0.67	2.21	1.66	0.46	2.14
PI587738	0.3	45.19	18.56	2.06	3.47	2.93	0.66	2.22	1.68	0.45	2.13
PI567791	0.29	43.49	18.92	2.01	3.4	2.89	0.65	2.2	1.68	0.44	2.07
PI548586	0.28	43.76	20.11	2.03	3.4	2.88	0.65	2.22	1.67	0.45	2.09
PI398900	0.23	43.47	19.03	2	3.39	2.87	0.66	2.17	1.63	0.45	2.08
PI398399	0.21	42.64	20.56	1.96	3.27	2.79	0.62	2.13	1.62	0.45	2.01
PI507343	0.2	43.05	18.69	1.97	3.31	2.78	0.62	2.13	1.61	0.43	2.02
PI507068	0.2	43.63	19.85	2	3.37	2.84	0.66	2.16	1.65	0.45	2.04
PI398417	0.19	42.49	20.64	1.96	3.28	2.78	0.62	2.14	1.61	0.47	2.02
PI594567B	0.17	44.21	18.68	2.04	3.43	2.87	0.65	2.23	1.67	0.42	2.06
PI424535A	0.14	44.07	19.03	2.04	3.42	2.88	0.67	2.2	1.64	0.45	2.13
PI398351	0.12	43.34	19.64	2.04	3.48	2.87	0.67	2.19	1.68	0.48	2.11
